# Supplementary material for: Analysis of Menaquinone-7 Content and Impurities in Oil and Non-Oil Dietary Supplements
Source: Molecules. 2018 May 1;23(5):1056. doi: 10.3390/molecules23051056 (PMC6102598; doi:10.3390/molecules23051056)
Supplement: Supplementary file 1 [file molecules-23-01056-s001.zip]

Archive with 1 entries (1 files):
- molecules-288051-SI.pdf
